# Supplementary material for: Inhibition of Soluble Epoxide Hydrolase by Cembranoid Diterpenes from Soft Coral Sinularia maxima: Enzyme Kinetics, Molecular Docking, and Molecular Dynamics
Source: Mar Drugs. 2024 Aug 17;22(8):373. doi: 10.3390/md22080373 (PMC11355918; doi:10.3390/md22080373)
Supplement: Supplementary file 1 [file marinedrugs-22-00373-s001.zip]

Archive with 1 entries (1 files):
- marinedrugs-3133625-supplementary.pdf
